# Supplementary material for: Multi-Wavelength Excitable Multicolor Upconversion and Ratiometric Luminescence Thermometry of Yb3+/Er3+ Co-Doped NaYGeO4 Microcrystals
Source: Molecules. 2024 Oct 15;29(20):4887. doi: 10.3390/molecules29204887 (PMC11510309; doi:10.3390/molecules29204887)
Supplement: Supplementary file 1 [file molecules-29-04887-s001.zip]

Archive with 1 entries (1 files):
- molecules-3233837-supplementary.pdf
